# Supplementary material for: Precise distance measurement with stereo camera: experimental results
Source: PeerJ Comput Sci. 2025 Jul 21;11:e3057. doi: 10.7717/peerj-cs.3057 (PMC12453848; doi:10.7717/peerj-cs.3057)
Supplement: Supplemental Information 1 [file peerj-cs-11-3057-s001.txt]

import time
import skimage.segmentation
import cv2
from pylab import *
import math
import difflib
# import sys
from skimage.metrics import structural_similarity as ssim
from PIL import Image
from scipy.linalg import norm

np.seterr(over='ignore')  
# arduino kütüphanesi ve kontfol foksiyonu
import serial
import time
d = None
d_Large = None
value_2 = 0
value_1 = 0
value_4 = 0
value_5 = 0.0
value_3 = 0
test=0
Rpt=5
arduino = serial.Serial(port='/dev/ttyACM0', baudrate=115200, timeout=.1)
value_5=0.0
value_4=0.0
value_1=0.0
a=0
b=0
d=0
say=0
# Arduino son
# Arduino son
def Calculation(DistancePixel):
    global aci, lineerpozitif, lens, pixel, calculation, acisalhareket, image_Borj, lineerhareket, y_koordinat, \
        Servo, x_koordinat,test,Rpt, l_negative, l_plus, liner, Tmplate, Plineer, Nlineer, sayac, Tmplate2, value_1, value_5, value_2, value_3, value_4, Lm_2, Lm_1, LensDistancesi, dist_object, Plimit, Nlimit
    print(".......", l_plus, l_plus, Servo, DistancePixel)
    # Step 1

    if l_negative == 0:  # Step 2

        if DistancePixel > 0:
            value_1 = (write_read(str(0)))
            print("1", DistancePixel)

        if DistancePixel <= 0:

            value_1 = (write_read(str(1)))
            print("2", DistancePixel)

            if DistancePixel == 0:
                test=test+1
                if test==Rpt:
                    Nlimit = float(value_1)

                    Servo = Nlimit
                    print("3", DistancePixel)

                    l_negative = 1
                    print("l negative==1 Rpt",Rpt)
                    test=0
                # value_4 = write_read(str(4))

    if l_negative == 1:  # Step 3
        sayac += 1

        if DistancePixel >= -2:

            value_4 = write_read(str(5))
            print("4", DistancePixel)

            if DistancePixel == -1:
                test = test + 1
                if test == Rpt:
                    Nlineer = float(value_4)
                    # time.sleep(0.50)
                    print("5 :test Rpt",test, DistancePixel)
                    l_plus = 1
                    l_negative = 2
                    test=0
    if l_plus == 1:

        if DistancePixel >= -2:

            value_5 = write_read(str(4))
            print("6", DistancePixel)

            if DistancePixel == 1:
                test = test + 1
                if test == Rpt:
                    Plineer = float(value_5)
                    print("7 : tekar",test, DistancePixel)
                    calculation = 1
                    l_plus = 0
                    time.sleep(0.1)
                    test=0
    if calculation == 1:  # step 6
        liner = Plineer * 0.5 + Nlineer * 0.5
        print("Distance piksel -1 :", Nlineer)
        print("Distance piksel 1 :", Plineer)
        print("servo:", Servo)
        print("Distance piksel lineer ortalama degeri :", liner)
        print("Distance calculation :", Plineer, Nlineer, liner)

        dist_object = (float(liner) * 0.001) / (math.tan(Servo * pi / 180))
        cv2.putText(image_Borj, "dist_object" + str(dist_object), (5, 370), cv2.FONT_HERSHEY_SIMPLEX, 1,
                    (0, 0, 255),
                    1)
        acisalhareket = 0
        lineerhareket = 0
        calculation = 0
        lineerpozitif = 0
        l_negative = 0
        l_plus = 0
        #cv2.imshow("sonnnnn",image_Borj)
        print("SON Distance",dist_object)
        # capB.release()
        capA.release()
        cv2.waitKey()
        cv2.destroyAllWindows()

        # servo hareketi

    return Servo, Plineer, Nlineer, Plimit, Nlimit


def write_read(x):
    global data
    # arduino.open()

    print("value", x)
    time.sleep(0.1)
    arduino.write(bytes(x, 'utf-8'))
    time.sleep(0.2)
    
    
        
    while(arduino.inWaiting()!=0):
        
        data = arduino.readline()
        

        print("gelen veri",data)
  
    
        return data


 def pick_color(event, x, y, flags, param):
    global image_mask, dizi_1, y_koordinat,image_Borj, A_imgOrj,x_koordinat, Tmplate, Tmplate_Large, Tmplate_Large, Tmplate_nokta,Tmplate_son
    if event == cv2.EVENT_LBUTTONDOWN:
        y_koordinat = y
        x_koordinat = x
        
        
        Large = A_imgOrj[y - 30:y + 30, x -15:x + 15]
        Tmplate_Large = A_img[y - 50:y + 50, x - 50:x + 50]
        Tmplate_Large = A_img[y - 40:y + 40, x - 50:x + 50]
        Tmplate_nokta = A_img[y - 40:y + 40, x - 30:x + 30]
        Tmplate_son = A_img[y - 20:y + 20, x -30:x + 30]
     
        cv2.putText(A_imgOrj, "...BnzKCK.." + str(x), (5, 110),
                    cv2.FONT_HERSHEY_SIMPLEX, 1, (0, 0, 255),
                    1)
        cv2.rectangle(A_imgOrj, (x - 51, y - 51), (x + 51, y + 51), (0, 0, 0), 1)

        B_Cam()


def Compli(img1, img2):
    print(img1.shape, img2.shape)
    diff = img1 - img2
    return diff


def complik__oranı(picture1, picture2):
    # picture1 = np.random.rand(100, 100)
    # picture2 = np.random.rand(100, 100)
    picture1_norm = picture1 / np.sqrt(np.sum(picture1 ** 2))
    picture2_norm = picture2 / np.sqrt(np.sum(picture2 ** 2))
    sonuc = np.sum(picture2_norm * picture1_norm)
    return sonuc


def mse(imageA, imageB):
 
    err = np.sum((imageA.astype("float") - imageB.astype("float")) ** 2)
    err /= float(imageA.shape[0] * imageA.shape[1])


    return err


def compare_images(imageA, imageB):
  
    m = mse(imageA, imageB)
    s = ssim(imageA, imageB)
    print("complık",m,s)
    return m,s


birinci_arama = 0
methods = 0

def arama(img):
    frame = cv2.cvtColor(img, cv2.COLOR_BGR2GRAY)

  
    mask = cv2.bilateralFilter(frame, d=7,
                                   sigmaSpace=75, sigmaColor=75)

    print(mask.min(),mask.max())
    ort=int((mask.min()+mask.max())/2)
    ret, thresh = cv2.threshold(mask, ort-50, ort+50,  cv2.THRESH_BINARY_INV+cv2.THRESH_OTSU)
    print(thresh.max())
    contours, h = cv2.findContours(thresh, cv2.RETR_TREE, cv2.CHAIN_APPROX_SIMPLE)
    max_area = 0
    for cnt in contours:
        approx = cv2.approxPolyDP(cnt, 0.01 * cv2.arcLength(cnt, True), True)
        area = cv2.contourArea(approx)
        if area > max_area and area < 250000:
            max_area = area
            max_contour = cnt
    cv2.drawContours(frame, [max_contour], 0, (0, 255, 0), 1)
  

    return frame

hasarama=0
d_b_hassas=0

def B_Cam():
    global d_b_hassas,beyaz_s, konum_son, mrkx_son,bottom_right_son,hasarama,aci, birinci_arama, lens, pixel, calculation, beyaz_n, beyaz_b, beyaz_k, DistancePixel, acisalhareket, image_Borj, image_B, lineerhareket, y_koordinat, \
        Tmplate_Large,beyaz_hassas,konum_nokta,bottom_right_nokta,image_Borj, Tmplate_son,arama_son,beyaz_s, Tmplate_kutcuk, Tmplate_nokta, arama_nokta, methods, arama_Large, arama_Large, Servo, d_nokta, d_Large, x_koordinat, liner, Plineer, Nlineer, sayac, Tmplate2, value_1, value_2, Lm_2, Lm_1, LensDistancesi, dist_object, Plimit, Nlimit

    while (True):

        if methods == 0:
            method = 'cv2.TM_CCOEFF'
        if methods == 1:
            method = 'cv2.TM_CCOEFF_NORMED'
        if methods == 2:
            method = 'cv2.TM_CCORR'
        if method == 3:
            method = 'cv2.TM_CCORR_NORMED'
        # if methods==4:
        #     method ='cv2.TM_SQDIFF'
        # if methods==5:
        #     method ='cv2.TM_SQDIFF_NORMED'
        if methods == 4:
            methods = 0
        oran=0.08
        ret, image_Borj = capB.read()
        image_Borj = cv2.resize(image_Borj, olcek)
        image_B = islemB(image_Borj)
 


        if hasarama == 0:

            beyaz_b[y_koordinat - 150:y_koordinat , 0:olcek[0]]=image_B[y_koordinat - 150:y_koordinat , 0:olcek[0]]
            w_Large, h_Large = Tmplate_Large.shape[::-1]

            result_Large = cv2.matchTemplate(beyaz_b, Tmplate_Large, eval(method))

            minVal_Large, maxVal_Large, minLoc_Large, maxLoc_Large = cv2.minMaxLoc(result_Large)

          
            if method in [cv2.TM_SQDIFF, cv2.TM_SQDIFF_NORMED]:
                konum_Large = minLoc_Large

            else:
                konum_Large = maxLoc_Large

            bottom_right_Large = (konum_Large[0] + w_Large, konum_Large[1] + h_Large)

            bulunan_Large = beyaz_b[konum_Large[1]:bottom_right_Large[1],konum_Large[0]:bottom_right_Large[0]]

            a, d_Large = compare_images(bulunan_Large, Tmplate_Large)


            if d_Large > oran:
                beyaz_k[konum_Large[1]:bottom_right_Large[1],0:olcek[0]] = beyaz_b[konum_Large[1]:bottom_right_Large[1],0:olcek[0]]

                w_Large, h_Large = Tmplate_Large.shape[::-1]

                result_Large = cv2.matchTemplate(beyaz_k, Tmplate_Large, eval(method))

                minVal_Large, maxVal_Large, minLoc_Large, maxLoc_Large = cv2.minMaxLoc(result_Large)

                if method in [cv2.TM_SQDIFF, cv2.TM_SQDIFF_NORMED]:
                    konum_Large = minLoc_Large

                else:
                    konum_Large = maxLoc_Large

                bottom_right_Large = (konum_Large[0] + w_Large, konum_Large[1] + h_Large)
              
                bulunan_Large = beyaz_k[konum_Large[1]:bottom_right_Large[1], konum_Large[0]:bottom_right_Large[0]]
                a_Large, d_Large = compare_images(bulunan_Large, Tmplate_Large)

                if d_Large > oran:
                    beyaz_n[konum_Large[1]:bottom_right_Large[1], 0:olcek[0]] = beyaz_k[konum_Large[1]:bottom_right_Large[1], 0:olcek[0]]

                    w_nokta, h_nokta = Tmplate_nokta.shape[::-1]

                    result_nokta = cv2.matchTemplate(beyaz_k, Tmplate_nokta, eval(method))

                    minVal_nokta, maxVal_nokta, minLoc_nokta, maxLoc_nokta = cv2.minMaxLoc(result_nokta)

                   
                    if method in [cv2.TM_SQDIFF, cv2.TM_SQDIFF_NORMED]:
                        konum_nokta = minLoc_nokta

                    else:
                        konum_nokta = maxLoc_nokta

                    bottom_right_nokta = (konum_nokta[0] + w_nokta, konum_nokta[1] + h_nokta)
       
                    bulunan_nokta = beyaz_n[konum_nokta[1]:bottom_right_nokta[1],
                                    konum_nokta[0]:bottom_right_nokta[0]]
                    a_nokta, d_nokta = compare_images(bulunan_nokta, Tmplate_nokta)


                    if d_nokta > oran:

                        if d_Large > oran and d_Large > oran and d_nokta > oran:
                            hasarama = 1


                    else:
                        methods = methods + 1
                      

                else:
                    methods = methods + 1

            else:
                methods = methods + 1

        if hasarama==1:
            beyaz_s[konum_nokta[1]:bottom_right_nokta[1], 0:olcek[0]] = image_B[konum_nokta[1]:bottom_right_nokta[1],
                                                                        0:olcek[0]]

            w_son, h_son = Tmplate_son.shape[::-1]

            result_son = cv2.matchTemplate(beyaz_s, Tmplate_son, eval(method))

            minVal_son, maxVal_son, minLoc_son, maxLoc_son = cv2.minMaxLoc(result_son)

         
            if method in [cv2.TM_SQDIFF, cv2.TM_SQDIFF_NORMED]:
                konum_son = minLoc_son

            else:
                konum_son = maxLoc_son

            bottom_right_son = (konum_son[0] + w_son, konum_son[1] + h_son)
            cv2.rectangle(beyaz_s, konum_son, bottom_right_son, (255), 1)
            bulunan_son = beyaz_s[konum_son[1]:bottom_right_son[1],
                          konum_son[0]:bottom_right_son[0]]

            mrkx_son = konum_son[0] + int(w_son / 2)
            mrky_nokta = konum_son[1] + int(h_son / 2)

            DistancePixel = x_koordinat - mrkx_son
  

            beyaz_hassas[konum_nokta[1]:bottom_right_nokta[1],
            0:olcek[0]] = image_B[konum_nokta[1]:bottom_right_nokta[1], 0:olcek[0]]
            
            cv2.imshow("has beyaz", beyaz_s)
            
            Servo, Plineer, Nlineer, Plimit, Nlimit = Calculation(DistancePixel)


d = None
d_Large = None
d_nokta = None


def NormalizeData(data):
    a=(data - np.min(data)) / (np.max(data) - np.min(data))

    return a

def islemA(img):
    img = cv2.cvtColor(img, cv2.COLOR_RGB2GRAY)
    clahe = cv2.createCLAHE(clipLimit=2.0, tileGridSize=(6, 6))
    equalized = clahe.apply(img)
    konstrad = automatic_brightness_and_contrast(equalized)
    border = canny(konstrad)
    return img


#  konstrat eşitleme kullandım
def convertScale(img, alpha, beta):
 

    new_img = img * alpha + beta
    new_img[new_img < 0] = 0
    new_img[new_img > 255] = 255
    return new_img.astype(np.uint8)


def automatic_brightness_and_contrast(image, clip_hist_percent=25):
    try:
       
        gray = image
       
        hist = cv2.calcHist([gray], [0], None, [256], [0, 256])
        hist_size = len(hist)

        accumulator = []
        accumulator.append(float(hist[0]))
        for index in range(1, hist_size):
            accumulator.append(accumulator[index - 1] + float(hist[index]))

      
        maximum = accumulator[-1]
        clip_hist_percent *= (maximum / 100.0)
        clip_hist_percent /= 2.0

        
        minimum_gray = 0
        while accumulator[minimum_gray] < clip_hist_percent:
            minimum_gray += 1

       
        maximum_gray = hist_size - 1
        while accumulator[maximum_gray] >= (maximum - clip_hist_percent):
            maximum_gray -= 1

    
        if (maximum_gray - minimum_gray) != 0:
            alpha = 255 / (maximum_gray - minimum_gray)
            beta = -minimum_gray * alpha
        else:
            print("hata verdi")


        auto_result = convertScale(image, alpha=alpha, beta=beta)


    except Exception as exception:

        print("hata", exception)

    return (auto_result)

   

def canny(img):

    blurred = cv2.GaussianBlur(img, (5, 5), 0)
    sharp=cv2.bilateralFilter(blurred,9,10,75)
    canny = cv2.Canny(sharp, 30, 150,3)


    dilated = cv2.dilate(canny, (1, 1), iterations=1)

    (cnt, hierarchy) = cv2.findContours(
        dilated.copy(), cv2.RETR_EXTERNAL, cv2.CHAIN_APPROX_NONE)
   
    cv2.drawContours(img, cnt, -1, (0, 255, 0), 1)

    return img

def islemB(img):
    img = cv2.cvtColor(img, cv2.COLOR_RGB2GRAY)
    clahe = cv2.createCLAHE(clipLimit=2.0, tileGridSize=(6, 6))
    equalized = clahe.apply(img)
    konstrad = automatic_brightness_and_contrast(equalized)
    border=canny(konstrad)
    return img


def main(image_src):
    print("main")
    import sys
    global image_B,image_hsv, pixel  

    image_src = cv2.resize(image_src, olcek)
    
    if image_src is None:
        
        return

   
    cv2.namedWindow('hedef sec')
    cv2.resizeWindow('hedef sec', olcek)
    cv2.setMouseCallback('hedef sec', pick_color)

    cv2.imshow("hedef sec", A_img)
    cv2.imshow("b ilşem",image_B)
    cv2.waitKey(0)
    cv2.destroyAllWindows()


image_hsv = None  
pixel = (20, 60, 80)  
k = (20, 60, 80)  
dizi = []
sayac = 0
patch_A = 2
capA = cv2.VideoCapture(0)
patch_B = 1
capB = cv2.VideoCapture(2)
takip = None
a = 0
min_dif = 5
res = 0
bnz1 = 0
kernel = np.ones((15, 15), dtype=np.float32) / 255
olcek = (1920,1080)
norm = np.zeros((20, 20))
lis = []
capA.set(10,500)
capB.set(10,500)
veri = str(2) 
posi = write_read(veri)
posi = write_read(veri)
veri = str(7) 
posi = write_read(veri)

veri = str(6)  
posi = write_read(veri)
#veri = str(6)  n
posi = write_read(veri)
while (res == 0):

   
    success_A, A_imgOrj = capA.read()
    A_imgOrj = cv2.resize(A_imgOrj, olcek)

    A_img = islemA(A_imgOrj)
    ret, image_Borj = capB.read()
    image_Borj = cv2.resize(image_Borj, olcek)
    image_B = islemB(image_Borj)
    
    acisalhareket = 0
    lineerhareket = 0
    calculation = 0
    lineerpozitif = 0
    l_negative = 0
    l_plus = 0
    Plimit = 0
    Nlimit = 0
    Plineer = 0
    Nlineer = 0
    Servo = 0
    liner = 0
    dist_object = 0
    DistancePixel = 10
    yon = None

    


    cv2.line(A_imgOrj, (int(olcek[0] / 2) , 0), (int(olcek[0] / 2) , olcek[1]), (0, 255, 0), 1)

    cv2.line(image_Borj, (int(olcek[0] / 2) , 0), (int(olcek[0] / 2) , olcek[1]), (0, 255, 0), 1)
    cv2.imshow("hedef sec1", A_imgOrj)
    
    cv2.imshow("B orginal", image_Borj)
    beyaz_b = np.ones((olcek[1], olcek[0]), np.uint8)
    beyaz_k = np.ones((olcek[1], olcek[0]), np.uint8)
    beyaz_n = np.ones((olcek[1], olcek[0]), np.uint8)
    beyaz_s = np.ones((olcek[1], olcek[0]), np.uint8)
    beyaz_hassas= np.ones((olcek[1], olcek[0]), np.uint8)

    if success_A:

        key = cv2.waitKey(10) & 0xFF

        if key == ord("s"):
            
            res = 1

            main(A_img)

        if cv2.waitKey(20) & 0xff == ord("q"): break
cv2.waitKey()
cv2.destroyAllWindows()
# arduino.close()
